# Supplementary material for: Vibrational Spectroscopy in Urine Samples as a Medical Tool: Review and Overview on the Current State-of-the-Art
Source: Diagnostics (Basel). 2022 Dec 22;13(1):27. doi: 10.3390/diagnostics13010027 (PMC9818072; doi:10.3390/diagnostics13010027)
Supplement: Supplementary file 1 [file diagnostics-13-00027-s001.zip]

Archive with 2 entries (2 files):
- Supplemental material-Table S1 - Papers' Timeline.pdf
- Supplemental materials-Table S2 - Review papers .pdf
